# Supplementary material for: Enhancing Removal of Pollutants by Combining Photocatalysis and Photo-Fenton Using Co, Fe-Doped Titanate Nanowires
Source: Materials (Basel). 2023 Mar 1;16(5):2051. doi: 10.3390/ma16052051 (PMC10004198; doi:10.3390/ma16052051)
Supplement: Supplementary file 1 [file materials-16-02051-s001.zip]

Archive with 1 entries (1 files):
- materials-2222831-supplementary.pdf
